# Supplementary material for: Pre-Clinical Tools for Predicting Drug Efficacy in Treatment of Tuberculosis
Source: Microorganisms. 2022 Feb 26;10(3):514. doi: 10.3390/microorganisms10030514 (PMC8956012; doi:10.3390/microorganisms10030514)
Supplement: Supplementary file 1 [file microorganisms-10-00514-s001.zip]

Archive with 2 entries (2 files):
- microorganisms-1596562-Table S1.pdf
- microorganisms-1596562-Table S2.pdf
